# Supplementary material for: Pain Assessment Using the Analgesia Nociception Index (ANI) in Patients Undergoing General Anesthesia: A Systematic Review and Meta-Analysis
Source: J Pers Med. 2023 Oct 4;13(10):1461. doi: 10.3390/jpm13101461 (PMC10608238; doi:10.3390/jpm13101461)
Supplement: Supplementary file 1 [file jpm-13-01461-s001.zip]

Archive with 1 entries (1 files):
- jpm-2598805-supplementary.pdf
